# Supplementary material for: Regional endothermy as a trigger for gigantism in some extinct macropredatory sharks
Source: PLoS One. 2017 Sep 22;12(9):e0185185. doi: 10.1371/journal.pone.0185185 (PMC5609766; doi:10.1371/journal.pone.0185185)
Supplement: S1 Table — (XLSX) [file pone.0185185.s001.xlsx]

## Sheet: Hoja1
Source	Code	Locality/Sedimentary bed	Age	Sample	Cretox/Otod or ectotherm	Taxon	Nature	δ18O (‰ SMOW)	Ecology
[1]	1	Cerro la Bruja, Peru	Miocene	CLB PPI-X	Otodontidae	Otodus megalodon	Tooth enameloid	20.9	Pelagic
				CLB PPI-T	Ectotherm	Marine turtle	Osteoscute	21.3	Pelagic
				CLB PPI-U	Ectotherm	Marine turtle	Osteoscute	20.7	Pelagic
[2]	2	Sidi Daoui, Morocco	Upper Maastrichtian	P3a	Cretoxyrhinidae	Cretolamna biauriculata marocana	Whole tooth	19.98	Pelagic
				P3b	Ectotherm	Rhombodus binkhorski	Whole tooth	20.15	Bentic
[2]	3	Oued Erguita, Morocco	Lower Maastrichtian	P1a	Cretoxyrhinidae	Cretolamna	Whole tooth	18.95	Pelagic
				Plb	Ectotherm	Rhombodus meridionalis	Whole tooth	18.66	Bentic
[3]	4	Ouled Abdoun, Morocco	Upper Maastrichtian	-	Cretoxyrhinidae	Cretolamna	Tooth enameloid	21	Pelagic
				-	Cretoxyrhinidae	Cretolamna	Tooth enameloid	19.7	Pelagic
					Ectotherm	Squalicorax	Tooth enameloid	19.5	Pelagic
[4]	5	Ouled Abdoun Basin - Sidi Chennane P7 Bed II (4,5m), Morocco	Thanetian	SC-27-1	Cretoxyrhinidae	Cretolamnasp.	Tooth enameloid	19.47	Pelagic
				SC-27-12	Ectotherm	Nebrius obliquus	Tooth enameloid	19.98	Bentic
[4]	6	Ouled Abdoun Basin - Sidi Chennane B9 Bed II - bone bed (2m), Morocco	Thanetian	SC-18-1	Otodontidae	Otodus sp.	Tooth enameloid	20.97	Pelagic
				SC-19-1	Otodontidae	Otodus sp.	Tooth enameloid	20.86	Pelagic
				SC-18-2	Ectotherm	Odontaspididae	Tooth enameloid	21.36	Pelagic
				SC-18-3	Ectotherm	Odontaspididae	Tooth enameloid	21.25	Pelagic
				SC-19-5	Ectotherm	Striatolamia sp.	Tooth enameloid	22.35	Pelagic
[4]	7	Ouled Abdoun Basin - Sidi Chennane P7 Bed II - bone bed (2m), Morocco	Thanetian	SC-29-1	Otodontidae	Otodus sp.	Tooth enameloid	20.46	Pelagic
				SC-29-5	Otodontidae	Otodus sp.	Tooth enameloid	20.51	Pelagic
				SC-29-7	Ectotherm	"Carcharias" speyeri	Tooth enameloid	20.57	Pelagic
[4]	8	Ouled Abdoun Basin - Sidi Chennane P3 Bed III - upper bone bed (2m), Morocco	Maastrichtian	SC-32-6	Cretoxyrhinidae	Cretolamna marocana	Tooth enameloid	20.56	Pelagic
				SC-32-1	Ectotherm	Squalicorax pristodontus	Tooth enameloid	19.87	Pelagic
[4]	9	Ganntour Basin - Ben Guerir Bed 2 (18m), Morocco	Maastrichtian	BG-L2S-T4en	Cretoxyrhinidae	Cretolamna marocana	Tooth enameloid	21.04	Pelagic
				BG-L2S-T1en	Ectotherm	Squalicorax pristodontus	Tooth enameloid	21.19	Pelagic
[4]	10	Ganntour Basin - Ben Guerir Bed 2 Upper (18,7m), Morocco	Maastrichtian	BG-L2U-T2en	Cretoxyrhinidae	Cretolamna marocana	Tooth enameloid	20.33	Pelagic
				BG-L2U-T3en	Cretoxyrhinidae	Cretolamna marocana	Tooth enameloid	21.01	Pelagic
				BG-L2U-T1en	Ectotherm	Squalicorax pristodontus	Tooth enameloid	21.03	Pelagic
[4]	11	Ganntour Basin - Ben Guerir Bed 2 Lower (17m), Morocco	Maastrichtian	BG-L2L-T3en	Cretoxyrhinidae	Cretolamna marocana	Tooth enameloid	20.9	Pelagic
				BG-L2L-T4en	Cretoxyrhinidae	Cretolamna marocana	Tooth enameloid	19.98	Pelagic
				BG-L2L-T1en	Ectotherm	Squalicorax pristodontus	Tooth enameloid	20.28	Pelagic
				BG-L2L-T2en	Ectotherm	Squalicorax pristodontus	Tooth enameloid	20.78	Pelagic
[4]	12	Ganntour Basin - Ben Guerir Bed 3 (13,8m), Morocco	Maastrichtian	BG-L3-T3en	Cretoxyrhinidae	Cretolamna marocana	Tooth enameloid	19.95	Pelagic
				BG-L3-T4en	Cretoxyrhinidae	Cretolamna marocana	Tooth enameloid	20.87	Pelagic
				BG-L3-T1en	Ectotherm	Squalicorax pristodontus	Tooth enameloid	20.85	Pelagic
				BG-L3-T2en	Ectotherm	Squalicorax pristodontus	Tooth enameloid	20.69	Pelagic
[4]	13	Ganntour Basin - Ben Guerir Bed 4 (10,3m), Morocco	Maastrichtian	BG-L4-T3en	Cretoxyrhinidae	Cretolamna marocana	Tooth enameloid	20.41	Pelagic
				BG-L4-T4en	Cretoxyrhinidae	Cretolamna marocana	Tooth enameloid	20.1	Pelagic
				BG-L4-T2en	Ectotherm	Squalicorax pristodontus	Tooth enameloid	19.62	Pelagic
[4]	14	Ganntour Basin - Ben Guerir Bed 5 (3,5m), Morocco	Maastrichtian	BG-L5-T3en	Cretoxyrhinidae	Cretolamna marocana	Tooth enameloid	20.18	Pelagic
				BG-L5-T4en	Cretoxyrhinidae	Cretolamna marocana	Tooth enameloid	20.32	Pelagic
				BG-L5-T1en	Ectotherm	Squalicorax pristodontus	Tooth enameloid	20.65	Pelagic
				BG-L5-T2en	Ectotherm	Squalicorax pristodontus	Tooth enameloid	20.13	Pelagic
[4]	15	Ganntour Basin - Ben Guerir Bed 6 (0m), Morocco	Maastrichtian	BG-L6-T3en	Cretoxyrhinidae	Cretolamna marocana	Tooth enameloid	20.63	Pelagic
				BG-L6-T4en	Cretoxyrhinidae	Cretolamna marocana	Tooth enameloid	20.88	Pelagic
				BG-L6-T1en	Ectotherm	Squalicorax pristodontus	Tooth enameloid	20.88	Pelagic
				BG-L6-T2en	Ectotherm	Squalicorax pristodontus	Tooth enameloid	21.27	Pelagic
				BG-L6-T5en	Ectotherm	Scapanorhynchus rapax	Tooth enameloid	20.82	Pelagic
				BG-L6-T6en	Ectotherm	Scapanorhynchus rapax	Tooth enameloid	20.77	Pelagic
[5]	16	Sens, Yonne, France	Upper Campanian	D11	Cretoxyrhinidae	Cretolamna appendiculata	Tooth enameloid	21	Pelagic
				D10	Ectotherm	Squalicorax pristodontus	Tooth enameloid	21.1	Pelagic
[5]	17	Trou du Mège, Allan, Ardèche, France	Upper Aptian	D2	Cretoxyrhinidae	*Otodus sp.	Tooth enameloid	20.1	Pelagic
				D3	Ectotherm	Pycnodus sp.	Whole tooth	20.7	Bentic
[6]	18	Skotniki, Poland	Lower Cenomanian	S3d1	Cretoxyrhinidae	*Otodus appendiculatus	Tooth enameloid	20.52	Pelagic
				S4d1	Ectotherm	Sphenodus sp.	Tooth enameloid	19.89	Pelagic
				S5d1	Ectotherm	Sphenodus sp.	Tooth enameloid	18.8	Pelagic
[6]	19	Asen, Sweden	Uppermost Lower Campanian	Siv2	Cretoxyrhinidae	Cretolamna appendiculata	Tooth enameloid	20.94	Pelagic
				Siv1	Ectotherm	Squalicorax kaupi	Tooth enameloid	19.62	Pelagic
[6]	20	Benguerir, Moroco	Maastrichtian	c2cr	Cretoxyrhinidae	Cretolamna maroccana	Tooth enameloid	18.89	Pelagic
				c2cr1	Cretoxyrhinidae	Cretolamna maroccana	Tooth enameloid	19.69	Pelagic
				c3cr	Cretoxyrhinidae	Cretolamna maroccana	Tooth enameloid	19.43	Pelagic
				c4cr	Cretoxyrhinidae	Cretolamna maroccana	Tooth enameloid	19.51	Pelagic
				c4cr1	Cretoxyrhinidae	Cretolamna maroccana	Tooth enameloid	19.3	Pelagic
				c6cr	Cretoxyrhinidae	Cretolamna maroccana	Tooth enameloid	19.76	Pelagic
				c2sq	Ectotherm	Squalicorax pristodontus	Tooth enameloid	20.37	Pelagic
				c3sq	Ectotherm	Squalicorax pristodontus	Tooth enameloid	20.61	Pelagic
				c4sq	Ectotherm	Squalicorax pristodontus	Tooth enameloid	19.46	Pelagic
				c4sq1	Ectotherm	Squalicorax pristodontus	Tooth enameloid	19.5	Pelagic
				c6sq	Ectotherm	Squalicorax pristodontus	Tooth enameloid	19.95	Pelagic
* Cretolamna specimens
