# Supplementary material for: Regional endothermy as a trigger for gigantism in some extinct macropredatory sharks
Source: PLoS One. 2017 Sep 22;12(9):e0185185. doi: 10.1371/journal.pone.0185185 (PMC5609766; doi:10.1371/journal.pone.0185185)
Supplement: S2 Table — Data from Lowe and Goldman [7]. (XLSX) [file pone.0185185.s002.xlsx]

## Sheet: Hoja1
Species	Body location	Body temperature (°C)	Water temperature (°C)
Lamna nasus	Deep muscle	17.2	8
Lamna nasus	Deep muscle	19.3	11.5
Lamna nasus	Deep muscle	21.7	13.5
Lamna nasus	Deep muscle	20.1	12.9
Lamna nasus	Deep muscle	21.1	15
Isurus oxyrinchus	Deep muscle	25.1	21.1
Isurus oxyrinchus	Deep muscle	24.9	20.4
Isurus oxyrinchus	Deep muscle	25.2	18.9
Isurus oxyrinchus	Deep muscle	24.2	20.2
Isurus oxyrinchus	Stomach	21.6	18.9
Isurus oxyrinchus	Stomach	22.9	20.2
Isurus oxyrinchus	Stomach	24.6	20.2
Isurus oxyrinchus	Stomach	22.1	16
Isurus oxyrinchus	Stomach	25.2	19
Carcharodon carcharias	Stomach	24.3	18.1
Carcharodon carcharias	Stomach	26.6	13.3
Carcharodon carcharias	Stomach	26.2	13.7
Carcharodon carcharias	Stomach	26.3	14
Carcharodon carcharias	Stomach	26.6	17.4
