# Supplementary material for: Regional endothermy as a trigger for gigantism in some extinct macropredatory sharks
Source: PLoS One. 2017 Sep 22;12(9):e0185185. doi: 10.1371/journal.pone.0185185 (PMC5609766; doi:10.1371/journal.pone.0185185)
Supplement: S3 Table — Data from Pucéat et al. [6]. (XLSX) [file pone.0185185.s003.xlsx]

## Sheet: Hoja1
Sample	Locality	Stratigraphic age	Taxon	Cretoxyrhinid or ectotherm	Nature	Paleolatitude (º)	δ18O (‰ SMOW)	Temperature (ºC)
22	Ruseifa, Jordan	Lower Campanian	Squalicorax pristodontus	Ectotherm	Whole tooth	11.4	18.4	30.9
21	Zefa, Israel	Lower Campanian	Enchodus bursuaxi	Ectotherm	Whole tooth	11.8	20	23.9
19	Zefa, Israel	Lower Campanian	Enchodus bursuaxi	Ectotherm	Whole tooth	11.8	19.7	25.2
20	Zefa, Israel	Lower Campanian	Enchodus libycus	Ectotherm	Bone	11.8	19.1	27.9
18	Hamakhtesh Haqatan, Israel	Lower Campanian	Squalicorax kaupi	Ectotherm	Whole tooth	11.8	18.7	29.6
17	Zefa, Israel	Campanian	Lamna biauriculata	Cretoxyrhinid	Whole tooth	11.8	19.3	27
PI11	Giv’at Mador, Israel	Maastrichtian	Cretolamna sp.	Cretoxyrhinid	Tooth enameloid	13	20	24
c4sq1	Benguerir, Morocco	Maastrichtian	Squalicorax pristodontus	Ectotherm	Tooth enameloid	22	20.37	22.1
c6sq	Benguerir, Morocco	Maastrichtian	Squalicorax pristodontus	Ectotherm	Tooth enameloid	22	20.61	21.1
P2a	Benguerir, Morocco	Lower Maastrichtian	Squalicorax pristodontus	Ectotherm	Tooth enameloid	22	19.46	26.1
P2a - 1	Benguerir, Morocco	Lower Maastrichtian	Squalicorax pristodontus	Ectotherm	Tooth enameloid	22	19.5	25.9
P1a	Oued Erguita, Morocco	Lower Maastrichtian	Squalicorax pristodontus	Ectotherm	Tooth enameloid	22	19.95	23.9
91	Agadir, Morocco	Campanian	Squalicorax sp.	Ectotherm	Whole tooth	22	20.26	22.4
26	Morocco	Lower Campanian	Squalicorax pristodontus	Ectotherm	Whole tooth	22	20.29	22.4
c2sq	Benguerir, Morocco	Maastrichtian	Cretolamna sp.	Cretoxyrhinid	Whole tooth	20.5	18.95	28.6
c3sq	Benguerir, Morocco	Maastrichtian	Cretolamna appendiculata	Cretoxyrhinid	Whole tooth	21.1	18.9	28.6
c4sq	Benguerir, Morocco	Maastrichtian	Lamna biauriculata	Cretoxyrhinid	Whole tooth	21.1	19.5	25.9
c2cr	Benguerir, Morocco	Maastrichtian	Cretolamna marocana	Cretoxyrhinid	Tooth enameloid	22	18.89	28.6
c2cr1	Benguerir, Morocco	Maastrichtian	Cretolamna marocana	Cretoxyrhinid	Tooth enameloid	22	19.69	25.1
c3cr	Benguerir, Morocco	Maastrichtian	Cretolamna marocana	Cretoxyrhinid	Tooth enameloid	22	19.43	26.2
c4cr	Benguerir, Morocco	Maastrichtian	Cretolamna marocana	Cretoxyrhinid	Tooth enameloid	22	19.51	25.9
c4cr1	Benguerir, Morocco	Maastrichtian	Cretolamna marocana	Cretoxyrhinid	Tooth enameloid	22	19.3	26.8
c6cr	Benguerir, Morocco	Maastrichtian	Cretolamna marocana	Cretoxyrhinid	Tooth enameloid	22	19.76	24.8
P3a	Sidi Daoui, Morocco	Upper Maastrichtian	Cretolamna biauriculata marocana	Cretoxyrhinid	Whole tooth	22.1	19.98	23.7
76	Youssoufia, Morocco	Maastrichtian	Cretolamna marocana	Cretoxyrhinid	Whole tooth	22.2	19.3	26.8
Cum7	Russell County, Alabama, USA	Lowermost Campanian	Squalicorax kaupi	Ectotherm	Tooth enameloid	36.1	19.79	23.2
Cum10	Bullock County, Alabama, USA	Lowermost Campanian	Squalicorax kaupi	Ectotherm	Tooth enameloid	36.1	20.87	18.5
N3sq	Hallencourt, Somme, France	Lower Campanian	Squalicorax kaupi	Ectotherm	Tooth enameloid	37.4	20.4	20.4
M3	Hallencourt, Somme, France	Lower Campanian	Scapanorhynchus sp.	Ectotherm	Tooth enameloid	37.4	21	17.8
D10	Sens, Yonne, France	Lower Campanian	Squalicorax pristodontus	Ectotherm	Tooth enameloid	37.4	21.1	17.3
S7d1	Nasilov, Poland	Maastrichtian/Danian boundary	Squalicorax pristodontus	Ectotherm	Whole tooth	40	21.88	13.6
S9d1	Nasilov, Poland	Maastrichtian/Danian boundary	Squalicorax sp.	Ectotherm	Whole tooth	40	22	13
Par1	Inversand Marl Pits, New Jersey, USA	uppermost Maastrichtian	Odontaspis sp.	Ectotherm	Whole tooth	40	20.9	17.9
Par3	Inversand Marl Pits, New Jersey, USA	uppermost Maastrichtian	Enchodus ferox	Ectotherm	Tooth enameloid	40.3	21.58	14.8
Par4	Inversand Marl Pits, New Jersey, USA	uppermost Maastrichtian	Enchodus ferox	Ectotherm	Tooth enameloid	40.3	21.37	15.8
Par5	Ellisdale, New Jersey, USA	Campanian	Enchodus ferox	Ectotherm	Tooth enameloid	40.3	22.46	11
Case1	Willow Brook, New Jersey, USA	Lower Maastrichtian	Scapanorhynchus texanus	Ectotherm	Tooth enameloid	40.7	20.77	18.3
Case6	Hop Brook, New Jersey, USA	Midle Maastrichtian	Squalicorax pristodontus	Ectotherm	Tooth enameloid	40.7	21.58	14.8
Case9	Hop Brook, New Jersey, USA	Midle Maastrichtian	Squalicorax pristodontus	Ectotherm	Tooth enameloid	40.7	21.22	16.4
Case2	Willow Brook, New Jersey, USA	Lower Maastrichtian	Squalicorax kaupi	Ectotherm	Tooth enameloid	40.7	21.4	15.6
83	New Jersey, USA	Upper Campanian	Carcharias sp.	Ectotherm	Tooth enameloid	40.7	20.77	18.3
C3	Eben-Emael, Belgium	Upper Maastrichtian	Scapanorhynchus texanus	Ectotherm	Whole tooth	40.7	20.2	20.8
D11	Sens, Yonne, France	Lower Campanian	Squalicorax pristodontus	Ectotherm	Tooth enameloid	41	21.4	15.5
Case10	Hop Brook, New Jersey, USA	Midle Maastrichtian	Squalicorax kaupi	Ectotherm	Tooth enameloid	46.9	19.62	22.6
Siv2	Asen, Sweeden	uppermost Lowermost Campanian	Enchodus	Ectotherm	Whole tooth	48.4	22.1	11.5
S8d1	Nasilov, Poland	Maastrichtian/Danian boundary	Cretolamna appendiculata	Cretoxyrhinid	Tooth enameloid	37.4	21	17.8
Siv1	Asen, Sweeden	uppermost Lowermost Campanian	Archaeolamna kopingensis	Cretoxyrhinid	Tooth enameloid	40.7	21.52	15.1
80	California, USA	Maastrichtian	Archaeolamna kopingensis	Cretoxyrhinid	Tooth enameloid	40.7	19.09	25.7
Case11	Willow Brook, New Jersey, USA	Lower Maastrichtian	Cretolamna appendiculata	Cretoxyrhinid	Tooth enameloid	46.9	20.94	16.8
