# Supplementary material for: Regional endothermy as a trigger for gigantism in some extinct macropredatory sharks
Source: PLoS One. 2017 Sep 22;12(9):e0185185. doi: 10.1371/journal.pone.0185185 (PMC5609766; doi:10.1371/journal.pone.0185185)
Supplement: S4 Table — Standard Lengths (SL) and Fork Lengths (FL) has been transformed into Total Lengths (TL) using equations from Froese and Pauly [8] (equations from Kohler et al. [9] were also used but only for the case of Isurus oxyrhinchus). Records denoted with an asterisk were not considered for estimating swimming speeds of cretoxyrhinids and otodontids as these data and the methodology by which they were obtained have been sometimes questioned (see Results and discussion section). (XLSX) [file pone.0185185.s004.xlsx]

## Sheet: Hoja1
Source	Free or non-free swimming conditions	Taxon	Ectotherm or regional endotherm	Swimming mode	Original length (cm)		Equation	Total length (cm)		Swimming speed (BL*s-1)	Swimming speed (km*h-1)
[10]	Free swimming conditions	Acipenser medirostris	Ectotherm	Cruise	TL	104	-	TL	104	0.77	2.88288
[11]	Free swimming conditions	Acipenser sinensis	Ectotherm	Cruise	TL	347	-	TL	347	0.337176	4.212
[11]	Free swimming conditions	Acipenser sinensis	Ectotherm	Cruise	TL	345	-	TL	345	0.315942	3.924
[11]	Free swimming conditions	Acipenser sinensis	Ectotherm	Cruise	TL	320	-	TL	320	0.3375	3.888
[11]	Free swimming conditions	Acipenser sinensis	Ectotherm	Cruise	TL	305	-	TL	305	0.403279	4.428
[11]	Free swimming conditions	Acipenser sinensis	Ectotherm	Cruise	TL	285	-	TL	285	0.347368	3.564
[11]	Free swimming conditions	Acipenser sinensis	Ectotherm	Cruise	TL	270	-	TL	270	0.481481	4.68
[11]	Free swimming conditions	Acipenser sinensis	Ectotherm	Cruise	TL	245	-	TL	245	0.412245	3.636
[11]	Free swimming conditions	Acipenser sinensis	Ectotherm	Cruise	TL	260	-	TL	260	0.342308	3.204
[12]	Non-free swimming conditions	Alosa sapidissima	Ectotherm	Cruise	FL	40.1	TL = 1,127 x FL	TL	45.2	1.14	1.85501
[13]	Non-free swimming conditions	Alosa sapidissima	Ectotherm	Cruise	FL	41.775	TL = 1,127 x FL	TL	47.1	1	1.6956
[12]	Non-free swimming conditions	Alosa sapidissima	Ectotherm	Cruise	FL	42.8	TL = 1,127 x FL	TL	48.2	1.01	1.75255
[14]	Free swimming conditions	Anchoa spp.	Ectotherm	Cruise	TL	3.7	-	TL	3.7	8.5	1.1322
[15]	Free swimming conditions	Carcharhinus albimarginatus	Ectotherm	Cruise	FL	113	TL = 1,205 x FL	TL	136.165	0.536114	2.628
[16]	Free swimming conditions	Carcharhinus amblyrhynchos	Ectotherm	Cruise	TL	130	-	TL	130	0.53	2.4804
[15]	Free swimming conditions	Carcharhinus amblyrhynchos	Ectotherm	Cruise	FL	81	TL = 1,173 x FL	TL	95.013	0.673592	2.304
[17]	Free swimming conditions	Carcharhinus amblyrhyncos	Ectotherm	Cruise	TL	157	-	TL	157	0.375796	2.124
[15]	Free swimming conditions	Carcharhinus brevipinna	Ectotherm	Cruise	FL	111	TL = 1,248 x FL	TL	138.528	0.469219	2.34
[18]	Non-free swimming conditions	Carcharhinus leucas	Ectotherm	Cruise	SL	173.5	TL = 1,276 x SL	TL	221.386	0.589342	4.69699
[19]	Non-free swimming conditions	Carcharhinus leucas	Ectotherm	Cruise	TL	200	-	TL	200	0.36	2.592
[19]	Non-free swimming conditions	Carcharhinus leucas	Ectotherm	Cruise	TL	230	-	TL	230	0.269565	2.232
[17]	Free swimming conditions	Carcharhinus longimanus	Ectotherm	Cruise	TL	209	-	TL	209	0.339713	2.556
[18]	Non-free swimming conditions	Carcharhinus melanopterus	Ectotherm	Cruise	SL	75.1	TL = 1,248x SL	TL	93.7248	0.827724	2.79282
[17]	Free swimming conditions	Carcharhinus melanopterus	Ectotherm	Cruise	TL	120	-	TL	120	0.433333	1.872
[20]	Free swimming conditions	Carcharhinus obscurus	Ectotherm	Cruise	TL	65	-	TL	65	0.34	0.7956
[15]	Free swimming conditions	Carcharhinus obscurus	Ectotherm	Cruise	FL	67	TL = 1,126 x FL	TL	75.442	0.662761	1.8
[21]	Free swimming conditions	Carcharhinus plumbeus	Ectotherm	Cruise	TL	71	-	TL	71	0.78	1.99368
[15]	Free swimming conditions	Carcharhinus plumbeus	Ectotherm	Cruise	FL	112	TL = 1,194 x FL	TL	133.728	0.545884	2.628
[19]	Non-free swimming conditions	Carcharhinus plumbeus	Ectotherm	Cruise	TL	210	-	TL	210	0.304762	2.304
[13]	Non-free swimming conditions	Catostomus commersoni	Ectotherm	Cruise	FL	39.3	TL = 1,058 x FL	TL	41.5794	2.24943	3.36708
[22]	Free swimming conditions	Centrophorus acus	Ectotherm	Cruise	TL	120	-	TL	120	0.19	0.8208
[23]	Free swimming conditions	Cetorhinus maximus	Ectotherm	Cruise	TL	700	-	TL	700	0.06	1.512
[24]	Free swimming conditions	Cetorhinus maximus	Ectotherm	Cruise	TL	950	-	TL	950	0.1	3.42
Gore et al. (2008)	Free swimming conditions	Cetorhinus maximus	Ectotherm	Cruise	TL	650	-	TL	650	0.0784562	1.83587
[25]	Free swimming conditions	Cetorhinus maximus	Ectotherm	Cruise	TL	800	-	TL	800	0.169181	4.87241
[26]	Free swimming conditions	Cetorhinus maximus	Ectotherm	Cruise	TL	700	-	TL	700	0.106	2.6712
[27]	Free swimming conditions	Cetorhinus maximus	Ectotherm	Cruise	TL	400	-	TL	400	0.22	3.168
[27]	Free swimming conditions	Cetorhinus maximus	Ectotherm	Cruise	TL	400	-	TL	400	0.24	3.456
[27]	Free swimming conditions	Cetorhinus maximus	Ectotherm	Cruise	TL	400	-	TL	400	0.29	4.176
[27]	Free swimming conditions	Cetorhinus maximus	Ectotherm	Cruise	TL	450	-	TL	450	0.18	2.916
[27]	Free swimming conditions	Cetorhinus maximus	Ectotherm	Cruise	TL	400	-	TL	400	0.19	2.736
[27]	Free swimming conditions	Cetorhinus maximus	Ectotherm	Cruise	TL	650	-	TL	650	0.15	3.51
[27]	Free swimming conditions	Cetorhinus maximus	Ectotherm	Cruise	TL	550	-	TL	550	0.17	3.366
[18]	Non-free swimming conditions	Chromis punctipinnis	Ectotherm	Cruise	SL	8.5	-	SL	8.5	6	1.836
[18]	Non-free swimming conditions	Cymatogaster aggregata	Ectotherm	Cruise	SL	9.3	TL = 1,18 x SL	TL	10.974	4.19173	1.656
[28]	Non-free swimming conditions	Cyprinus carpio	Ectotherm	Cruise	SL	10.04	TL = 1,256 x SL	TL	12.6	4.5	2.0412
[28]	Non-free swimming conditions	Cyprinus carpio	Ectotherm	Cruise	SL	5.31	TL = 1,256 x SL	TL	6.7	7.16	1.72699
[28]	Non-free swimming conditions	Cyprinus carpio	Ectotherm	Cruise	SL	19.85	TL = 1,256 x SL	TL	24.9	2.27	2.03483
[28]	Non-free swimming conditions	Cyprinus carpio	Ectotherm	Cruise	SL	26.21	TL = 1,256 x SL	TL	32.9	1.72	2.03717
[29]	Free swimming conditions	Echinorhinus cookei	Ectotherm	Cruise	TL	212	-	TL	212	0.0943396	0.72
[18]	Non-free swimming conditions	Embiotoca jacksoni	Ectotherm	Cruise	SL	14.9	TL = 1,146 x SL	TL	17.0754	3.04532	1.872
[15]	Free swimming conditions	Furgaleus macki	Ectotherm	Cruise	FL	109	TL = 1,112 x FL	TL	121.208	0.899281	3.924
[30]	Non-free swimming conditions	Gadus morhua	Ectotherm	Cruise	FL	46.5	TL = 1 x FL	TL	46.5	0.43	0.71982
[31]	Free swimming conditions	Gadus morhua	Ectotherm	Cruise	TL	40	-	TL	40	0.725	1.044
[15]	Free swimming conditions	Galecerdo cuvier	Ectotherm	Cruise	FL	151	TL = 1,218 x FL	TL	183.918	0.342544	2.268
[32]	Free swimming conditions	Galeocerdo cuvier	Ectotherm	Cruise	TL	309	-	TL	309	0.29	3.22596
[33]	Free swimming conditions	Galeocerdo cuvier	Ectotherm	Cruise	TL	400	-	TL	400	0.25	3.6
[11]	Free swimming conditions	Galeocerdo cuvier	Ectotherm	Cruise	TL	357	-	TL	357	0.193277	2.484
[34]	Free swimming conditions	Galeocerdo cuvier	Ectotherm	Cruise	TL	343	-	TL	343	0.323939	4
[18]	Non-free swimming conditions	Ginglymostoma cirratum	Ectotherm	Cruise	SL	193.6	-	SL	193.6	0.255	1.77725
[35]	Non-free swimming conditions	Gomphosus varius	Ectotherm	Cruise	TL	12.4	-	TL	12.4	1.21	0.540144
[15]	Free swimming conditions	Hemitriakis falcata	Ectotherm	Cruise	FL	71	-	FL	71	0.859155	2.196
[15]	Free swimming conditions	Heterodontus portusjacksoni	Ectotherm	Cruise	FL	58	-	FL	58	0.586207	1.224
[36]	Free swimming conditions	Hexanchus griseus	Ectotherm	Cruise	TL	380	-	TL	380	0.05	0.684
[29]	Free swimming conditions	Hexanchus griseus	Ectotherm	Cruise	TL	461	-	TL	461	0.0867679	1.44
[29]	Free swimming conditions	Hexanchus griseus	Ectotherm	Cruise	TL	450	-	TL	450	0.0666667	1.08
[29]	Free swimming conditions	Hexanchus griseus	Ectotherm	Cruise	TL	416	-	TL	416	0.0961538	1.44
[29]	Free swimming conditions	Hexanchus griseus	Ectotherm	Cruise	TL	333	-	TL	333	0.0900901	1.08
[29]	Free swimming conditions	Hexanchus griseus	Ectotherm	Cruise	TL	440	-	TL	440	0.0681818	1.08
[18]	Non-free swimming conditions	Hyperprosopon argenteum	Ectotherm	Cruise	SL	13.7	TL = 1,179 x SL	TL	16.1523	2.60025	1.512
[18]	Non-free swimming conditions	Hypsurus caryi	Ectotherm	Cruise	SL	13.8	TL = 1,222 x SL	TL	16.8636	2.49057	1.512
[37]	Non-free swimming conditions	Mallotus villosus	Ectotherm	Cruise	TL	18.5	-	TL	18.5	1	0.666
[38]	Free swimming conditions	Megachasma pelagios	Ectotherm	Cruise	TL	490	-	TL	490	0.1	1.764
[39]	Non-free swimming conditions	Megalops cyprinoides	Ectotherm	Cruise	FL	26.2	TL = 1,152 x FL	TL	30.2	0.65	0.70668
[40]	Non-free swimming conditions	Menidia menidia	Ectotherm	Cruise	SL	6.34	TL = 1,176 x SL	TL	7.5	0.87	0.2349
[41]	Free swimming conditions	Mola mola	Ectotherm	Cruise	TL	97	-	TL	97	0.721649	2.52
[41]	Free swimming conditions	Mola mola	Ectotherm	Cruise	TL	104	-	TL	104	0.576923	2.16
[41]	Free swimming conditions	Mola mola	Ectotherm	Cruise	TL	143	-	TL	143	0.27972	1.44
[13]	Non-free swimming conditions	Morone saxatilis	Ectotherm	Cruise	FL	51.6	TL = 1,130 x FL	TL	58.3	2.56	5.37293
[18]	Non-free swimming conditions	Morone saxatilis	Ectotherm	Cruise	SL	22.8	-	SL	22.8	1.884	1.54639
[15]	Free swimming conditions	Mustelus antarcticus	Ectotherm	Cruise	FL	94	-	FL	94	0.553191	1.872
[42]	Free swimming conditions	Mustelus antarticus	Ectotherm	Cruise	TL	87.5	-	TL	87.5	0.371429	1.17
[43]	Free swimming conditions	Mustelus henlei	Ectotherm	Cruise	TL	84.5	-	TL	84.5	0.106509	0.324
[15]	Free swimming conditions	Nebrius ferrugineus	Ectotherm	Cruise	FL	158	-	FL	158	0.202532	1.152
[15]	Free swimming conditions	Negaprion acutidens	Ectotherm	Cruise	FL	181	TL = 1,128 x FL	TL	204.168	0.25959	1.908
[18]	Non-free swimming conditions	Negaprion brevirostris	Ectotherm	Cruise	SL	177.1	TL = 1,261 x SL	TL	223.323	0.473434	3.80623
[44]	Non-free swimming conditions	Negaprion brevirostris	Ectotherm	Cruise	TL	70	-	TL	70	1.09	2.7468
[45]	Free swimming conditions	Negaprion brevirostris	Ectotherm	Cruise	TL	178	-	TL	178	0.42	2.69136
[45]	Free swimming conditions	Negaprion brevirostris	Ectotherm	Cruise	TL	210	-	TL	210	0.33	2.4948
[17]	Free swimming conditions	Negaprion brevirostris	Ectotherm	Cruise	TL	171	-	TL	171	0.368421	2.268
[46]	Free swimming conditions	Negaprion brevirostris	Ectotherm	Cruise	TL	188	-	TL	188	0.37766	2.556
[46]	Free swimming conditions	Negaprion brevirostris	Ectotherm	Cruise	TL	170	-	TL	170	0.352941	2.16
[46]	Free swimming conditions	Negaprion brevirostris	Ectotherm	Cruise	TL	154	-	TL	154	0.37013	2.052
[42]	Free swimming conditions	Notorynchus cepedianus	Ectotherm	Cruise	TL	213	-	TL	213	0.225352	1.728
[18]	Free swimming conditions	Oncorhynchus gorbuscha	Ectotherm	Cruise	SL	64	TL = 1,115 x SL	TL	71.36	0.869058	2.23258
[41]	Free swimming conditions	Oncorhynchus gorbuscha	Ectotherm	Cruise	FL	52	-	FL	52	2.19231	4.104
[31]	Free swimming conditions	Oncorhynchus keta	Ectotherm	Cruise	FL	65	-	FL	65	1.15385	2.7
[18]	Free swimming conditions	Oncorhynchus nerka	Ectotherm	Cruise	SL	63	-	SL	63	0.937	2.12512
[18]	Free swimming conditions	Oncorhynchus nerka	Ectotherm	Cruise	SL	8.6	-	SL	8.6	3.651	1.13035
[18]	Free swimming conditions	Oncorhynchus nerka	Ectotherm	Cruise	SL	67.6	-	SL	67.6	0.681	1.65728
[47]	Non-free swimming conditions	Oncorhynchus nerka	Ectotherm	Cruise	FL	56	-	FL	56	1.78571	3.6
[18]	Non-free swimming conditions	Ophiocephalus striatus	Ectotherm	Cruise	SL	3.8	TL = 1,194 x SL	TL	4.5372	1.28978	0.210672
[48]	Non-free swimming conditions	Paralichthys olivaceus	Ectotherm	Cruise	TL	52	-	TL	52	0.596154	1.116
[15]	Free swimming conditions	Parascyllium variolatum	Ectotherm	Cruise	FL	51	-	FL	51	0.509804	0.936
[18]	Non-free swimming conditions	Phanerodon furcatus	Ectotherm	Cruise	SL	15.5	TL = 1,2 x SL	TL	18.6	2.58065	1.728
[49]	Non-free swimming conditions	Pollachius virens	Ectotherm	Cruise	TL	25	-	TL	25	3.72	3.348
[18]	Non-free swimming conditions	Pollachius virens	Ectotherm	Cruise	SL	37.5	-	SL	37.5	3.4	4.59
[18]	Non-free swimming conditions	Pomatomus saltatrix	Ectotherm	Cruise	SL	22.6	-	SL	22.6	1.836	1.49377
[50]	Free swimming conditions	Prionace glauca	Ectotherm	Cruise	TL	150	-	TL	150	0.4	2.16
[50]	Free swimming conditions	Prionace glauca	Ectotherm	Cruise	TL	150	-	TL	150	0.2	1.08
[22]	Free swimming conditions	Prionace glauca	Ectotherm	Cruise	TL	260	-	TL	260	0.16	1.4976
[17]	Free swimming conditions	Prionace glauca	Ectotherm	Cruise	TL	255	-	TL	255	0.172549	1.584
[51]	Free swimming conditions	Rhincodon typus	Ectotherm	Cruise	TL	600	-	TL	600	0.0902778	1.95
[51]	Free swimming conditions	Rhincodon typus	Ectotherm	Cruise	TL	550	-	TL	550	0.0207071	0.41
[51]	Free swimming conditions	Rhincodon typus	Ectotherm	Cruise	TL	850	-	TL	850	0.0279003	0.85375
[51]	Free swimming conditions	Rhincodon typus	Ectotherm	Cruise	TL	700	-	TL	700	0.0480655	1.21125
[51]	Free swimming conditions	Rhincodon typus	Ectotherm	Cruise	TL	700	-	TL	700	0.0769841	1.94
[51]	Free swimming conditions	Rhincodon typus	Ectotherm	Cruise	TL	800	-	TL	800	0.0394821	1.13708
[51]	Free swimming conditions	Rhincodon typus	Ectotherm	Cruise	TL	800	-	TL	800	0.0320023	0.921667
[51]	Free swimming conditions	Rhincodon typus	Ectotherm	Cruise	TL	750	-	TL	750	0.0213735	0.577083
[51]	Free swimming conditions	Rhincodon typus	Ectotherm	Cruise	TL	750	-	TL	750	0.0799537	2.15875
[51]	Free swimming conditions	Rhincodon typus	Ectotherm	Cruise	TL	500	-	TL	500	0.0996759	1.79417
[51]	Free swimming conditions	Rhincodon typus	Ectotherm	Cruise	TL	750	-	TL	750	0.0517284	1.39667
[51]	Free swimming conditions	Rhincodon typus	Ectotherm	Cruise	TL	800	-	TL	800	0.0377025	1.08583
[51]	Free swimming conditions	Rhincodon typus	Ectotherm	Cruise	TL	700	-	TL	700	0.0510086	1.28542
[51]	Free swimming conditions	Rhincodon typus	Ectotherm	Cruise	TL	800	-	TL	800	0.0406395	1.17042
[51]	Free swimming conditions	Rhincodon typus	Ectotherm	Cruise	TL	750	-	TL	750	0.013858	0.374167
[51]	Free swimming conditions	Rhincodon typus	Ectotherm	Cruise	TL	700	-	TL	700	0.042047	1.05958
[51]	Free swimming conditions	Rhincodon typus	Ectotherm	Cruise	TL	750	-	TL	750	0.0423148	1.1425
[51]	Free swimming conditions	Rhincodon typus	Ectotherm	Cruise	TL	800	-	TL	800	0.0287471	0.827917
[51]	Free swimming conditions	Rhincodon typus	Ectotherm	Cruise	TL	800	-	TL	800	0.0302662	0.871667
[51]	Free swimming conditions	Rhincodon typus	Ectotherm	Cruise	TL	850	-	TL	850	0.0832516	2.5475
[52]	Free swimming conditions	Rhincodon typus	Ectotherm	Cruise	TL	400	-	TL	400	0.0820023	1.18083
[52]	Free swimming conditions	Rhincodon typus	Ectotherm	Cruise	TL	420	-	TL	420	0.095431	1.44292
[52]	Free swimming conditions	Rhincodon typus	Ectotherm	Cruise	TL	450	-	TL	450	0.073071	1.18375
[53]	Free swimming conditions	Rhincodon typus	Ectotherm	Cruise	TL	300	-	TL	300	0.0388889	0.42
[54]	Free swimming conditions	Rhincodon typus	Ectotherm	Cruise	TL	500	-	TL	500	0.0766667	1.38
[54]	Free swimming conditions	Rhincodon typus	Ectotherm	Cruise	TL	700	-	TL	700	0.0392857	0.99
[54]	Free swimming conditions	Rhincodon typus	Ectotherm	Cruise	TL	650	-	TL	650	0.101282	2.37
[55]	Free swimming conditions	Rhincodon typus	Ectotherm	Cruise	TL	700	-	TL	700	0.0385913	0.9725
[56]	Free swimming conditions	Rhincodon typus	Ectotherm	Cruise	TL	300	-	TL	300	0.0837191	0.904167
[56]	Free swimming conditions	Rhincodon typus	Ectotherm	Cruise	TL	460	-	TL	460	0.00805153	0.133333
[56]	Free swimming conditions	Rhincodon typus	Ectotherm	Cruise	TL	430	-	TL	430	0.0632537	0.979167
[56]	Free swimming conditions	Rhincodon typus	Ectotherm	Cruise	TL	400	-	TL	400	0.0243056	0.35
[56]	Free swimming conditions	Rhincodon typus	Ectotherm	Cruise	TL	610	-	TL	610	0.0447784	0.983333
[56]	Free swimming conditions	Rhincodon typus	Ectotherm	Cruise	TL	370	-	TL	370	0.0347222	0.4625
[56]	Free swimming conditions	Rhincodon typus	Ectotherm	Cruise	TL	710	-	TL	710	0.0278756	0.7125
[56]	Free swimming conditions	Rhincodon typus	Ectotherm	Cruise	TL	370	-	TL	370	0.00625626	0.0833333
[56]	Free swimming conditions	Rhincodon typus	Ectotherm	Cruise	TL	1500	-	TL	1500	0.0222222	1.2
[56]	Free swimming conditions	Rhincodon typus	Ectotherm	Cruise	TL	1800	-	TL	1800	0.0117027	0.758333
[17]	Free swimming conditions	Rhincodon typus	Ectotherm	Cruise	TL	600	-	TL	600	0.141667	3.06
[31]	Free swimming conditions	Rhincodon typus	Ectotherm	Cruise	TL	600	-	TL	600	0.141667	3.06
[57]	Free swimming conditions	Rhincodon typus	Ectotherm	Cruise	TL	500	-	TL	500	0.12	2.16
[57]	Free swimming conditions	Rhincodon typus	Ectotherm	Cruise	TL	800	-	TL	600	0.125	2.7
[13]	Non-free swimming conditions	Sander vitreus	Ectotherm	Cruise	FL	31.9	TL = 1,153 x FL	TL	36.8	2.44	3.23251
[18]	Non-free swimming conditions	Sarda chiliensis	Ectotherm	Cruise	SL	57	-	SL	57	1.544	3.16829
[18]	Non-free swimming conditions	Sarda sarda	Ectotherm	Cruise	SL	16	-	SL	16	2.188	1.26029
[18]	Non-free swimming conditions	Scomber japonicus	Ectotherm	Cruise	SL	34.2	TL = 1,193 x SL + 0,088	TL	40.8886	2.26586	3.33532
[18]	Non-free swimming conditions	Scomber scombrus	Ectotherm	Cruise	SL	32	-	SL	32	0.875	1.008
[18]	Non-free swimming conditions	Scomber scombrus	Ectotherm	Cruise	SL	30.5	-	SL	30.5	3.279	3.60034
[18]	Non-free swimming conditions	Scomber scombrus	Ectotherm	Cruise	SL	32	-	SL	32	6.326	7.28755
[18]	Non-free swimming conditions	Scomber scombrus	Ectotherm	Cruise	SL	19	-	SL	19	1.158	0.792072
[18]	Non-free swimming conditions	Sebastes mystinus	Ectotherm	Cruise	SL	15.1	TL = 1,126 x SL	TL	17.0026	3.2348	1.98
[18]	Non-free swimming conditions	Sebastes serranoides	Ectotherm	Cruise	SL	19.8	TL = 1,195 x SL	TL	23.661	2.23997	1.908
[31]	Free swimming conditions	Somniosus microcephalus	Ectotherm	Cruise	TL	298	-	TL	298	0.114094	1.224
[58]	Non-free swimming conditions	Sphyrna lewini	Ectotherm	Cruise	TL	52	-	TL	52	0.91	1.70352
[58]	Non-free swimming conditions	Sphyrna lewini	Ectotherm	Cruise	TL	59	-	TL	59	0.95	2.0178
[58]	Non-free swimming conditions	Sphyrna lewini	Ectotherm	Cruise	TL	52	-	TL	52	1.09	2.04048
[58]	Non-free swimming conditions	Sphyrna lewini	Ectotherm	Cruise	TL	53	-	TL	53	1.26	2.40408
[58]	Non-free swimming conditions	Sphyrna lewini	Ectotherm	Cruise	TL	60	-	TL	60	1.38	2.9808
[58]	Non-free swimming conditions	Sphyrna lewini	Ectotherm	Cruise	TL	54	-	TL	54	1.16	2.25504
[58]	Non-free swimming conditions	Sphyrna lewini	Ectotherm	Cruise	TL	56	-	TL	56	1.31	2.64096
[58]	Non-free swimming conditions	Sphyrna lewini	Ectotherm	Cruise	TL	58	-	TL	58	0.99	2.06712
[58]	Non-free swimming conditions	Sphyrna lewini	Ectotherm	Cruise	TL	58	-	TL	58	0.98	2.04624
[58]	Non-free swimming conditions	Sphyrna lewini	Ectotherm	Cruise	TL	54	-	TL	54	1.42	2.76048
[58]	Non-free swimming conditions	Sphyrna lewini	Ectotherm	Cruise	TL	52	-	TL	52	1.55	2.9016
[59]	Non-free swimming conditions	Sphyrna lewini	Ectotherm	Cruise	FL	40.7	TL = 1,28 + 1,3 x FL	TL	54.19	0.328064	0.64
[31]	Free swimming conditions	Sphyrna lewini	Ectotherm	Cruise	TL	57	-	TL	57	0.807018	1.656
[15]	Free swimming conditions	Sphyrna lewini	Ectotherm	Cruise	FL	153	TL = 1,31 x FL - 0,64	TL	199.79	0.345363	2.484
[18]	Non-free swimming conditions	Sphyrna tiburo	Ectotherm	Cruise	SL	70.5	-	SL	70.5	1.108	2.8121
[15]	Free swimming conditions	Triaendon obesus	Ectotherm	Cruise	FL	86	TL = 1,216 x FL	TL	104.576	0.478121	1.8
[17]	Non-free swimming conditions	Triakis semifasciata	Ectotherm	Cruise	TL	119	-	TL	119	0.285714	1.224
[18]	Non-free swimming conditions	Triakis semifasciata	Ectotherm	Cruise	SL	79.1	-	SL	79.1	0.719	2.04742
[44]	Non-free swimming conditions	Triakis semifasciata	Ectotherm	Cruise	TL	35	-	TL	35	1.86	2.3436
[44]	Non-free swimming conditions	Triakis semifasciata	Ectotherm	Cruise	TL	36	-	TL	36	1.56	2.02176
[44]	Non-free swimming conditions	Triakis semifasciata	Ectotherm	Cruise	TL	36	-	TL	36	1.3	1.6848
[44]	Non-free swimming conditions	Triakis semifasciata	Ectotherm	Cruise	TL	38	-	TL	38	1.14	1.55952
[44]	Non-free swimming conditions	Triakis semifasciata	Ectotherm	Cruise	TL	38	-	TL	38	1.52	2.07936
[44]	Non-free swimming conditions	Triakis semifasciata	Ectotherm	Cruise	TL	39	-	TL	39	1.24	1.74096
[44]	Non-free swimming conditions	Triakis semifasciata	Ectotherm	Cruise	TL	47	-	TL	47	1.06	1.79352
[44]	Non-free swimming conditions	Triakis semifasciata	Ectotherm	Cruise	TL	52	-	TL	52	1.74	3.25728
[44]	Non-free swimming conditions	Triakis semifasciata	Ectotherm	Cruise	TL	56	-	TL	56	1.61	3.24576
[44]	Non-free swimming conditions	Triakis semifasciata	Ectotherm	Cruise	TL	58	-	TL	58	1.67	3.48696
[44]	Non-free swimming conditions	Triakis semifasciata	Ectotherm	Cruise	TL	68	-	TL	68	1.42	3.47616
[44]	Non-free swimming conditions	Triakis semifasciata	Ectotherm	Cruise	TL	71	-	TL	71	0.7	1.7892
[44]	Non-free swimming conditions	Triakis semifasciata	Ectotherm	Cruise	TL	71	-	TL	71	0.98	2.50488
[44]	Non-free swimming conditions	Triakis semifasciata	Ectotherm	Cruise	TL	71	-	TL	71	1.26	3.22056
[44]	Non-free swimming conditions	Triakis semifasciata	Ectotherm	Cruise	TL	77	-	TL	77	1.16	3.21552
[44]	Non-free swimming conditions	Triakis semifasciata	Ectotherm	Cruise	TL	103	-	TL	103	0.87	3.22596
[44]	Non-free swimming conditions	Triakis semifasciata	Ectotherm	Cruise	TL	110	-	TL	110	0.6	2.376
[44]	Non-free swimming conditions	Triakis semifasciata	Ectotherm	Cruise	TL	121	-	TL	121	0.63	2.74428
[60]	Free swimming conditions	Triakis semifasciata	Ectotherm	Cruise	TL	91	-	TL	91	0.106227	0.348
[60]	Free swimming conditions	Triakis semifasciata	Ectotherm	Cruise	TL	119	-	TL	119	0.179272	0.768
[61]	Non-free swimming conditions	Auxis rochei	Regional endotherm	Cruise	FL	31	TL = 1,042 x FL	TL	32.302	1.7646	2.052
[50]	Free swimming conditions	Carcharodon carcharias	Regional endotherm	Cruise	TL	152	-	TL	152	0.5	2.736
[62]	Free swimming conditions	Carcharodon carcharias	Regional endotherm	Cruise	TL	360	-	TL	360	0.625	8.1
[63]	Free swimming conditions	Carcharodon carcharias	Regional endotherm	Cruise	TL	420	-	TL	420	0.112381	1.6992
[63]	Free swimming conditions	Carcharodon carcharias	Regional endotherm	Cruise	TL	360	-	TL	360	0.17	2.2032
[63]	Free swimming conditions	Carcharodon carcharias	Regional endotherm	Cruise	TL	280	-	TL	280	0.196429	1.98
[64]	Free swimming conditions	Carcharodon carcharias	Regional endotherm	Cruise	TL	420	-	TL	420	0.41	6.1992
[64]	Free swimming conditions	Carcharodon carcharias	Regional endotherm	Cruise	TL	320	-	TL	320	0.39	4.4928
[64]	Free swimming conditions	Carcharodon carcharias	Regional endotherm	Cruise	TL	400	-	TL	400	0.27	3.888
[64]	Free swimming conditions	Carcharodon carcharias	Regional endotherm	Cruise	TL	440	-	TL	440	0.25	3.96
[64]	Free swimming conditions	Carcharodon carcharias	Regional endotherm	Cruise	TL	400	-	TL	400	0.3	4.32
[64]	Free swimming conditions	Carcharodon carcharias	Regional endotherm	Cruise	TL	350	-	TL	350	0.36	4.536
[64]	Free swimming conditions	Carcharodon carcharias	Regional endotherm	Cruise	TL	350	-	TL	350	0.29	3.654
[64]	Free swimming conditions	Carcharodon carcharias	Regional endotherm	Cruise	TL	450	-	TL	450	0.34	5.508
[64]	Free swimming conditions	Carcharodon carcharias	Regional endotherm	Cruise	TL	480	-	TL	480	0.36	6.2208
[64]	Free swimming conditions	Carcharodon carcharias	Regional endotherm	Cruise	TL	430	-	TL	430	0.31	4.7988
[64]	Free swimming conditions	Carcharodon carcharias	Regional endotherm	Cruise	TL	400	-	TL	400	0.3	4.32
[65]	Free swimming conditions	Carcharodon carcharias	Regional endotherm	Cruise	TL	230	-	TL	230	0.362319	3
[66]	Free swimming conditions	Carcharodon carcharias	Regional endotherm	Cruise	TL	464	-	TL	464	0.185584	3.1
[67]	Free swimming conditions	Carcharodon carcharias	Regional endotherm	Cruise	TL	282	-	TL	282	0.305359	3.1
[68]	Free swimming conditions	Carcharodon carcharias	Regional endotherm	Cruise	TL	210	-	TL	210	0.489418	3.7
[69]	Free swimming conditions	Carcharodon carcharias	Regional endotherm	Cruise	TL	380	-	TL	380	0.343567	4.7
[70]	Free swimming conditions	Carcharodon carcharias	Regional endotherm	Cruise	TL	435	-	TL	435	0.344828	5.4
[70]	Free swimming conditions	Carcharodon carcharias	Regional endotherm	Cruise	TL	400	-	TL	400	0.256944	3.7
[70]	Free swimming conditions	Carcharodon carcharias	Regional endotherm	Cruise	TL	335	-	TL	335	0.356551	4.3
[71]	Free swimming conditions	Carcharodon carcharias	Regional endotherm	Cruise	TL	300	-	TL	300	0.251323	2.71429
[71]	Free swimming conditions	Carcharodon carcharias	Regional endotherm	Cruise	TL	290	-	TL	290	0.179175	1.87059
[71]	Free swimming conditions	Carcharodon carcharias	Regional endotherm	Cruise	TL	300	-	TL	300	0.250545	2.70588
[71]	Free swimming conditions	Carcharodon carcharias	Regional endotherm	Cruise	TL	430	-	TL	430	0.218268	3.37879
[71]	Free swimming conditions	Carcharodon carcharias	Regional endotherm	Cruise	TL	490	-	TL	490	0.154151	2.71923
[71]	Free swimming conditions	Carcharodon carcharias	Regional endotherm	Cruise	TL	370	-	TL	370	0.206388	2.74909
[71]	Free swimming conditions	Carcharodon carcharias	Regional endotherm	Cruise	TL	370	-	TL	370	0.171693	2.28696
[72]	Free swimming conditions	Carcharodon carcharias	Regional endotherm	Cruise	TL	460	-	TL	460	0.193237	3.2
[73]	Free swimming conditions	Carcharodon carcharias	Regional endotherm	Cruise	TL	427.5	-	TL	427.5	0.149448	2.3
[61]	Non-free swimming conditions	Eutynnus affinis	Regional endotherm	Cruise	FL	36	TL = 1,068 x FL	TL	38.448	1.9767	2.736
[61]	Non-free swimming conditions	Eutynnus affinis	Regional endotherm	Cruise	FL	38	TL = 1,068 x FL	TL	40.584	1.28129	1.872
[74]	Free swimming conditions	Isurus oxyrinchus	Regional endotherm	Cruise	FL	115	TL = (FL + 1,7101)/0,9286	TL	125.684	0.574634	2.6
[74]	Free swimming conditions	Isurus oxyrinchus	Regional endotherm	Cruise	FL	115	TL = (FL + 1,7101)/0,9286	TL	125.684	0.442026	2
[74]	Free swimming conditions	Isurus oxyrinchus	Regional endotherm	Cruise	FL	120	TL = (FL + 1,7101)/0,9286	TL	131.068	0.50864	2.4
[74]	Free swimming conditions	Isurus oxyrinchus	Regional endotherm	Cruise	FL	125	TL = (FL + 1,7101)/0,9286	TL	136.453	0.305356	1.5
[74]	Free swimming conditions	Isurus oxyrinchus	Regional endotherm	Cruise	FL	83	TL = (FL + 1,7101)/0,9286	TL	91.2235	0.654681	2.15
[74]	Free swimming conditions	Isurus oxyrinchus	Regional endotherm	Cruise	FL	145	TL = (FL + 1,7101)/0,9286	TL	157.991	0.562621	3.2
[74]	Free swimming conditions	Isurus oxyrinchus	Regional endotherm	Cruise	FL	80	TL = (FL + 1,7101)/0,9286	TL	87.9928	0.505092	1.6
[50]	Free swimming conditions	Isurus oxyrinchus	Regional endotherm	Cruise	TL	119	-	TL	119	0.8	3.4272
[50]	Free swimming conditions	Isurus oxyrinchus	Regional endotherm	Cruise	TL	142	-	TL	142	0.8	4.0896
[50]	Free swimming conditions	Isurus oxyrinchus	Regional endotherm	Cruise	TL	135	-	TL	135	0.5	2.43
[75]	Free swimming conditions	Isurus oxyrinchus	Regional endotherm	Cruise	TL	136	-	TL	136	0.47	2.30112
[75]	Free swimming conditions	Isurus oxyrinchus	Regional endotherm	Cruise	TL	240	-	TL	240	0.3	2.592
[76]	Free swimming conditions	Isurus oxyrinchus	Regional endotherm	Cruise	TL	170	-	TL	170	0.331699	2.03
[76]	Free swimming conditions	Isurus oxyrinchus	Regional endotherm	Cruise	TL	180	-	TL	180	0.37037	2.4
[61]	Non-free swimming conditions	Katsuwonus pelamis	Regional endotherm	Cruise	FL	39	TL = FL	TL	39	2.2	3.0888
[61]	Non-free swimming conditions	Katsuwonus pelamis	Regional endotherm	Cruise	FL	38	TL = FL	TL	38	1.6	2.1888
[61]	Non-free swimming conditions	Katsuwonus pelamis	Regional endotherm	Cruise	FL	51	TL = FL	TL	51	1	1.836
[17]	Free swimming conditions	Lamna ditropis	Regional endotherm	Cruise	TL	215	-	TL	215	0.506977	3.924
[77]	Free swimming conditions	Lamna ditropis	Regional endotherm	Cruise	TL	211	-	TL	211	0.181016	1.375
[78]	Free swimming conditions	Thunnus alalunga	Regional endotherm	Cruise	TL	84	-	TL	84	0.77	2.32848
[78]	Free swimming conditions	Thunnus alalunga	Regional endotherm	Cruise	TL	85	-	TL	85	0.76	2.3256
[78]	Free swimming conditions	Thunnus alalunga	Regional endotherm	Cruise	TL	87	-	TL	87	0.57	1.78524
[61]	Non-free swimming conditions	Thunnus albacares	Regional endotherm	Cruise	FL	28	TL = 1,108 x FL	TL	31.024	1.67612	1.872
[61]	Non-free swimming conditions	Thunnus albacares	Regional endotherm	Cruise	FL	28	TL = 1,108 x FL	TL	31.024	1.64389	1.836
[61]	Non-free swimming conditions	Thunnus albacares	Regional endotherm	Cruise	FL	28	TL = 1,108 x FL	TL	31.024	1.83729	2.052
[61]	Non-free swimming conditions	Thunnus albacares	Regional endotherm	Cruise	FL	31	TL = 1,108 x FL	TL	34.348	1.74683	2.16
[61]	Non-free swimming conditions	Thunnus albacares	Regional endotherm	Cruise	FL	31	TL = 1,108 x FL	TL	34.348	1.77594	2.196
[61]	Non-free swimming conditions	Thunnus albacares	Regional endotherm	Cruise	FL	35	TL = 1,108 x FL	TL	38.78	1.72769	2.412
[61]	Non-free swimming conditions	Thunnus albacares	Regional endotherm	Cruise	FL	35	TL = 1,108 x FL	TL	38.78	1.18618	1.656
[61]	Non-free swimming conditions	Thunnus albacares	Regional endotherm	Cruise	FL	56	TL = 1,108 x FL	TL	62.048	0.838061	1.872
[61]	Non-free swimming conditions	Thunnus albacares	Regional endotherm	Cruise	FL	56	TL = 1,108 x FL	TL	62.048	0.918644	2.052
[61]	Non-free swimming conditions	Thunnus albacares	Regional endotherm	Cruise	FL	42	TL = 1,108 x FL	TL	46.536	1.00997	1.692
[61]	Non-free swimming conditions	Thunnus albacares	Regional endotherm	Cruise	FL	48	TL = 1,108 x FL	TL	53.184	1.72984	3.312
[17]	Free swimming conditions	Thunnus albacares	Regional endotherm	Cruise	TL	80	-	TL	80	1.55	4.464
[61]	Non-free swimming conditions	Thunnus obesus	Regional endotherm	Cruise	FL	48	TL = 1,1 x FL	TL	52.8	1.36364	2.592
[61]	Non-free swimming conditions	Thunnus obesus	Regional endotherm	Cruise	FL	36	TL = 1,1 x FL	TL	39.6	1.23737	1.764
[61]	Non-free swimming conditions	Thunnus obesus	Regional endotherm	Cruise	FL	55	TL = 1,1 x FL	TL	60.5	0.991736	2.16
[17]	Free swimming conditions	Thunnus orientalis	Regional endotherm	Cruise	TL	100	-	TL	100	1.37	4.932
[17]	Free swimming conditions	Thunnus thynnus	Regional endotherm	Cruise	TL	246	-	TL	246	0.813008	7.2
[18]	-	Abramis brama	Ectotherm	Burst	SL	24	TL = 1,296 x SL	TL	31.104	3.16127	3.53981
[11]	Free swimming conditions	Acipenser sinensis	Ectotherm	Burst	TL	347	-	TL	347	0.668588	8.352
[11]	Free swimming conditions	Acipenser sinensis	Ectotherm	Burst	TL	345	-	TL	345	0.742029	9.216
[11]	Free swimming conditions	Acipenser sinensis	Ectotherm	Burst	TL	320	-	TL	320	0.875	10.08
[11]	Free swimming conditions	Acipenser sinensis	Ectotherm	Burst	TL	305	-	TL	305	1.06557	11.7
[11]	Free swimming conditions	Acipenser sinensis	Ectotherm	Burst	TL	285	-	TL	285	0.97193	9.972
[11]	Free swimming conditions	Acipenser sinensis	Ectotherm	Burst	TL	270	-	TL	270	1.26667	12.312
[11]	Free swimming conditions	Acipenser sinensis	Ectotherm	Burst	TL	245	-	TL	245	1.53469	13.536
[11]	Free swimming conditions	Acipenser sinensis	Ectotherm	Burst	TL	260	-	TL	260	0.911538	8.532
[18]	-	Alosa pseudoharengus	Ectotherm	Burst	SL	28.4	TL = 1,282 x SL	TL	36.4088	13.1849	17.2816
[15]	Free swimming conditions	Carcharhinus amblyrhynchos	Ectotherm	Burst	FL	81	TL = 1,173 x FL	TL	95.013	3.42058	11.7
[18]	-	Carcharhinus leucas	Ectotherm	Burst	SL	152.4	TL = 1,276 x SL	TL	194.462	2.71238	18.9884
[18]	-	Cetorhinus maximus	Ectotherm	Burst	SL	700	TL = 1,101 x SL	TL	770.7	0.231608	6.426
[18]	-	Chalcalburnus chalcoides	Ectotherm	Burst	SL	12.3	TL = 1,195 x SL	TL	14.6985	12.9272	6.84037
[18]	Non-free swimming conditions	Chromis punctipinnis	Ectotherm	Burst	SL	8.5	-	SL	8.5	11.06	3.38436
[18]	-	Clupea harengus	Ectotherm	Burst	SL	25	TL = 1,16 x SL	TL	29	6.01121	6.2757
[18]	-	Carassius auratus	Ectotherm	Burst	SL	7	TL = 1,223 x SL	TL	8.561	6.42295	1.97953
[18]	-	Carassius auratus	Ectotherm	Burst	SL	13	TL = 1,223 x SL	TL	15.899	10.6729	6.1088
[18]	-	Carassius auratus	Ectotherm	Burst	SL	12.5	TL = 1,223 x SL	TL	15.2875	10.5258	5.79285
[18]	Non-free swimming conditions	Cymatogaster aggregata	Ectotherm	Burst	SL	9.3	TL = 1,18 x SL	TL	10.974	9.84237	3.88837
[18]	-	Cyprinus carpio	Ectotherm	Burst	SL	13.5	TL = 1,256 x SL	TL	16.956	10.0175	6.11485
[18]	Non-free swimming conditions	Embiotoca jacksoni	Ectotherm	Burst	SL	14.9	TL = 1,146 x SL	TL	17.0754	6.55934	4.03212
[18]	-	Engraulis mordax	Ectotherm	Burst	SL	3.7	TL = 1,158 x SL	TL	4.2846	7.00259	1.08012
[18]	-	Esox lucius	Ectotherm	Burst	SL	20	TL = 1,1 x SL	TL	22	6.70727	5.31216
[18]	-	Esox lucius	Ectotherm	Burst	SL	44	TL = 1,1 x SL	TL	48.4	5.91091	10.2992
[18]	-	Esox lucius	Ectotherm	Burst	SL	16.1	TL = 1,1 x SL	TL	17.71	11.8473	7.55335
[15]	Free swimming conditions	Furgaleus macki	Ectotherm	Burst	FL	109	TL = 1,112 x FL	TL	121.208	4.40647	19.2276
[18]	-	Gadus morhua	Ectotherm	Burst	SL	56	TL = 1,073 x SL	TL	60.088	3.57036	7.7233
[79]	Free swimming conditions	Galeocerdo cuvier	Ectotherm	Burst	TL	393	-	TL	393	0.430025	6.084
[79]	Free swimming conditions	Galeocerdo cuvier	Ectotherm	Burst	TL	393	-	TL	393	0.312977	4.428
[79]	Free swimming conditions	Galeocerdo cuvier	Ectotherm	Burst	TL	393	-	TL	393	0.29771	4.212
[79]	Free swimming conditions	Galeocerdo cuvier	Ectotherm	Burst	TL	376	-	TL	376	0.271277	3.672
[79]	Free swimming conditions	Galeocerdo cuvier	Ectotherm	Burst	TL	376	-	TL	376	0.231383	3.132
[79]	Free swimming conditions	Galeocerdo cuvier	Ectotherm	Burst	TL	376	-	TL	376	0.204787	2.772
[79]	Free swimming conditions	Galeocerdo cuvier	Ectotherm	Burst	TL	330	-	TL	330	0.306061	3.636
[79]	Free swimming conditions	Galeocerdo cuvier	Ectotherm	Burst	TL	330	-	TL	330	0.40303	4.788
[79]	Free swimming conditions	Galeocerdo cuvier	Ectotherm	Burst	TL	328	-	TL	328	0.417683	4.932
[79]	Free swimming conditions	Galeocerdo cuvier	Ectotherm	Burst	TL	328	-	TL	328	0.384146	4.536
[79]	Free swimming conditions	Galeocerdo cuvier	Ectotherm	Burst	TL	328	-	TL	328	0.329268	3.888
[15]	Free swimming conditions	Hemitriakis falcata	Ectotherm	Burst	FL	71	-	FL	71	2.98592	7.632
[18]	-	Leiostomus xanthurus	Ectotherm	Burst	SL	5	TL = 1,194 x SL	TL	5.97	11.7261	2.52018
[18]	-	Leuciscus leuciscus	Ectotherm	Burst	SL	9.2	TL = 1,173 x SL	TL	10.7916	14.9548	5.80991
[18]	-	Leuciscus leuciscus	Ectotherm	Burst	SL	20	TL = 1,173 x SL	TL	23.46	10.4834	8.85384
[18]	-	Leuciscus leuciscus	Ectotherm	Burst	SL	18.1	TL = 1,173 x SL	TL	21.2313	7.99915	6.11396
[18]	-	Leuciscus rutilus	Ectotherm	Burst	SL	24	TL = 1,211 x SL	TL	29.064	4.30636	4.50576
[18]	-	Lucioperca sandra	Ectotherm	Burst	SL	44	-	SL	44	4.368	6.91891
[18]	-	Melanogrammus aeglefinus	Ectotherm	Burst	SL	9.5	-	SL	9.5	4.363	1.49215
[18]	-	Melanogrammus aeglefinus	Ectotherm	Burst	SL	42	-	SL	42	4.363	6.59686
[18]	-	Merlangius merlangus	Ectotherm	Burst	SL	20	-	SL	20	8.046	5.79312
[18]	-	Merlangius merlangus	Ectotherm	Burst	SL	15.2	-	SL	15.2	9.869	5.40032
[18]	-	Mugil auratus	Ectotherm	Burst	SL	21.9	TL = 1,189 x SL	TL	26.0391	17.2834	16.2016
[18]	-	Mugil cephalus	Ectotherm	Burst	SL	3.5	TL = 0,701 + 1,149 x FL	TL	4.7225	14.8241	2.52025
[18]	-	Mugil saliens	Ectotherm	Burst	SL	17.9	-	SL	17.9	22.348	14.4011
[15]	Free swimming conditions	Mustelus antarcticus	Ectotherm	Burst	FL	94	-	FL	94	1.82979	6.192
[15]	Free swimming conditions	Negaprion acutidens	Ectotherm	Burst	FL	181	TL = 1,128 x FL	TL	204.168	1.70938	12.564
[18]	-	Negaprion brevirostris	Ectotherm	Burst	SL	184	TL = 1,261 x SL	TL	232.024	1.03886	8.67744
[80]	Free swimming conditions	Negaprion brevirostris	Ectotherm	Burst	TL	164	-	TL	164	1.75	10.332
[18]	Non-free swimming conditions	Oncorhynchus tshawytscha	Ectotherm	Burst	SL	19.9	TL = 1,14 x SL	TL	22.686	2.64825	2.16281
[18]	Non-free swimming conditions	Oncorhynchus tshawytscha	Ectotherm	Burst	SL	31.5	TL = 1,14 x SL	TL	35.91	1.97368	2.5515
[15]	Free swimming conditions	Parascyllium variolatum	Ectotherm	Burst	FL	51	-	FL	51	1.45098	2.664
[18]	-	Perca fluviatilis	Ectotherm	Burst	SL	24	-	SL	24	5.401	4.66646
[18]	-	Pollachius virens	Ectotherm	Burst	SL	21	-	SL	21	9.578	7.24097
[18]	-	Pollachius virens	Ectotherm	Burst	SL	43.1	-	SL	43.1	6.961	10.8007
[18]	-	Pomatoschistus minutus	Ectotherm	Burst	SL	7	-	SL	7	3.831	0.965412
[52]	Free swimming conditions	Rhincodon typus	Ectotherm	Burst	TL	450	-	TL	450	0.688	11.1456
[52]	Free swimming conditions	Rhincodon typus	Ectotherm	Burst	TL	420	-	TL	420	0.899	13.5929
[52]	Free swimming conditions	Rhincodon typus	Ectotherm	Burst	TL	400	-	TL	400	0.872	12.5568
[54]	Free swimming conditions	Rhincodon typus	Ectotherm	Burst	TL	500	-	TL	500	0.112778	2.03
[54]	Free swimming conditions	Rhincodon typus	Ectotherm	Burst	TL	700	-	TL	700	0.0805556	2.03
[54]	Free swimming conditions	Rhincodon typus	Ectotherm	Burst	TL	650	-	TL	650	0.12735	2.98
[53]	Free swimming conditions	Rhincodon typus	Ectotherm	Burst	TL	300	-	TL	300	0.276852	2.99
[18]	-	Salmo irideus	Ectotherm	Burst	SL	12.6	-	SL	12.6	17.462	7.92076
[18]	-	Salmo irideus	Ectotherm	Burst	SL	29.2	-	SL	29.2	9.952	10.4615
[18]	-	Salmo irideus	Ectotherm	Burst	SL	20	-	SL	20	8.496	6.11712
[18]	-	Salmo trutta	Ectotherm	Burst	SL	38	TL = 1,161 x SL	TL	44.118	7.39707	11.7484
[18]	-	Salmo trutta	Ectotherm	Burst	SL	24	TL = 1,161 x SL	TL	27.864	8.50388	8.53027
[18]	Non-free swimming conditions	Sarda chilensis	Ectotherm	Burst	SL	57	-	SL	57	6.492	13.3216
[18]	Non-free swimming conditions	Sarda sarda	Ectotherm	Burst	SL	14.9	-	SL	14.9	8.586	4.60553
[18]	-	Scardinius erythrophthalmus	Ectotherm	Burst	SL	24	TL = 1,194 x SL	TL	28.656	6.08291	6.27523
[18]	-	Scardinius erythrophthalmus	Ectotherm	Burst	SL	22	TL = 1,194 x SL	TL	26.268	4.93467	4.66646
[18]	-	Scardinius erythrophthalmus	Ectotherm	Burst	SL	22.3	TL = 1,194 x SL	TL	26.6262	4.88023	4.67792
[18]	-	Scomber japonicus	Ectotherm	Burst	SL	27.1	TL = 0,088 + 1,193 x FL	TL	32.4183	6.98518	8.15211
[18]	Non-free swimming conditions	Scomber scombrus	Ectotherm	Burst	SL	33.4	-	SL	33.4	8.983	10.8012
[18]	Non-free swimming conditions	Scomber scombrus	Ectotherm	Burst	SL	38	-	SL	38	7.999	10.9426
[18]	Non-free swimming conditions	Scomber scombrus	Ectotherm	Burst	SL	30.5	-	SL	30.5	18.034	19.8013
[18]	Non-free swimming conditions	Sebastes mystinus	Ectotherm	Burst	SL	15.1	TL = 1,126 x SL	TL	17.0026	6.23446	3.81607
[31]	Free swimming conditions	Somniosus microcephalus	Ectotherm	Burst	TL	285	-	TL	285	0.189474	1.944
[31]	Free swimming conditions	Somniosus microcephalus	Ectotherm	Burst	TL	280	-	TL	280	0.260714	2.628
[18]	-	Sprattus sprattus	Ectotherm	Burst	SL	7.6	-	SL	7.6	18.35	5.02056
[18]	-	Sprattus sprattus	Ectotherm	Burst	SL	12	-	SL	12	5.215	2.25288
[18]	-	Spinachia spinachia	Ectotherm	Burst	SL	10	-	SL	10	7.152	2.57472
[18]	-	Trachurus mediterraneus	Ectotherm	Burst	SL	16	-	SL	16	17.501	10.0806
[18]	-	Trachurus symmetricus	Ectotherm	Burst	SL	6.7	TL = 1,138 x SL	TL	7.6246	12.4605	3.42022
[18]	Free swimming conditions	*Acanthocybium solandri	Ectotherm	Burst	SL	89.8	-	SL	89.8	13.383	43.2646
[18]	Free swimming conditions	*Acanthocybium solandri	Ectotherm	Burst	SL	110.2	-	SL	110.2	19.361	76.809
[18]	Free swimming conditions	*Acanthocybium solandri	Ectotherm	Burst	SL	97.6	-	SL	97.6	12.415	43.6213
[18]	Free swimming conditions	*Sphyraena barracuda	Ectotherm	Burst	SL	129.5	-	SL	129.5	9.526	44.4102
[62]	Free swimming conditions	Carcharodon carcharias	Regional endotherm	Burst	TL	350	-	TL	350	2.85	35.91
[81]	Free swimming conditions	Carcharodon carcharias	Regional endotherm	Burst	TL	350	-	TL	350	2.77143	34.92
[81]	Free swimming conditions	Carcharodon carcharias	Regional endotherm	Burst	TL	340	-	TL	340	3.5	42.84
[82]	Free swimming conditions	Carcharodon carcharias	Regional endotherm	Burst	TL	550	-	TL	550	1.09091	21.6
[82]	Free swimming conditions	Carcharodon carcharias	Regional endotherm	Burst	TL	550	-	TL	550	1.27273	25.2
[18]	Non-free swimming conditions	Euthynnus affinis	Regional endotherm	Burst	SL	40	TL = 1,098 x SL	SL	43.92	9.10838	14.4014
[18]	Non-free swimming conditions	Euthynnus affinis	Regional endotherm	Burst	SL	40	TL = 1,098 x SL	SL	43.92	11.3852	18.0014
[50]	Free swimming conditions	Isurus oxyrinchus	Regional endotherm	Burst	TL	119	-	TL	119	5.96639	25.56
[50]	Free swimming conditions	Isurus oxyrinchus	Regional endotherm	Burst	TL	119	-	TL	119	6.55462	28.08
[50]	Free swimming conditions	Isurus oxyrinchus	Regional endotherm	Burst	TL	142	-	TL	142	6.40845	32.76
[50]	Free swimming conditions	Isurus oxyrinchus	Regional endotherm	Burst	TL	142	-	TL	142	6.40845	32.76
[50]	Free swimming conditions	Isurus oxyrinchus	Regional endotherm	Burst	TL	142	-	TL	142	4.50704	23.04
[50]	Free swimming conditions	Isurus oxyrinchus	Regional endotherm	Burst	TL	135	-	TL	135	5.25926	25.56
[18]	Non-free swimming conditions	Katsuwonus pelamis	Regional endotherm	Burst	SL	48.4	TL = 1,098 x SL	TL	53.1432	17.878	34.2033
[18]	Free swimming conditions	Katsuwonus pelamis	Regional endotherm	Burst	SL	79	TL = 1,098 x SL	TL	86.742	7.33242	22.897
[18]	Free swimming conditions	Katsuwonus pelamis	Regional endotherm	Burst	SL	64	TL = 1,098 x SL	TL	70.272	7.99818	20.2337
[18]	Free swimming conditions	Katsuwonus pelamis	Regional endotherm	Burst	SL	48	TL = 1,098 x SL	TL	52.704	13.0546	24.7692
[18]	Free swimming conditions	Katsuwonus pelamis	Regional endotherm	Burst	SL	57	TL = 1,098 x SL	TL	62.586	9.39617	21.1705
[18]	Non-free swimming conditions	Katsuwonus pelamis	Regional endotherm	Burst	SL	48.4	TL = 1,098 x SL	TL	53.1432	14.1138	27.002
[18]	Free swimming conditions	Thunnus albacares	Regional endotherm	Burst	SL	66.5	TL = 1,147 x SL	TL	76.2755	27.1046	74.4271
[18]	Free swimming conditions	Thunnus albacares	Regional endotherm	Burst	SL	62.1	TL = 1,147 x SL	TL	71.2287	13.9468	35.7629
[18]	Free swimming conditions	Thunnus albacares	Regional endotherm	Burst	SL	62.1	TL = 1,147 x SL	TL	71.2287	7.3313	18.7992
[18]	Free swimming conditions	Thunnus albacares	Regional endotherm	Burst	SL	66.5	TL = 1,147 x SL	TL	76.2755	16.4385	45.1389
[18]	Free swimming conditions	Thunnus albacares	Regional endotherm	Burst	SL	52	TL = 1,147 x SL	TL	59.644	9.13862	19.6223
[18]	Free swimming conditions	Thunnus albacares	Regional endotherm	Burst	SL	62.1	TL = 1,147 x SL	TL	71.2287	9.6626	24.7772
