# Supplementary material for: Regional endothermy as a trigger for gigantism in some extinct macropredatory sharks
Source: PLoS One. 2017 Sep 22;12(9):e0185185. doi: 10.1371/journal.pone.0185185 (PMC5609766; doi:10.1371/journal.pone.0185185)
Supplement: S5 Table — (XLSX) [file pone.0185185.s005.xlsx]

## Sheet: Hoja1
Species	Cobb’s angle	Hypochordal ray angle	Aspect ratio
Mitsukurina owstoni	5.8	61.2	0.40132
Carcharias taurus	7.9	66.5	0.630619
Odontaspis ferox	15	60.9	1.01849
Odontaspis noronhai	16.4	68.5	1.66961
Pseudocarcharias nakamoharai	16.5	59.7	1.60685
Megachasma pelagios	8.1	65	1.27945
Cetorhinus maximus	29.1	74.6	2.61047
Carcharodon carcharias	28.5	111.6	2.67907
Isurus oxyrhinchus	37.3	106.3	3.3156
Isurus paucus	30.5	94.3	3.57209
Lamna ditropis	29.3	97.7	3.16782
Lamna nasus	29.7	115.9	3.18184
Cretoxyrhina mantelli	49	133
