# Supplementary material for: Regional endothermy as a trigger for gigantism in some extinct macropredatory sharks
Source: PLoS One. 2017 Sep 22;12(9):e0185185. doi: 10.1371/journal.pone.0185185 (PMC5609766; doi:10.1371/journal.pone.0185185)
Supplement: S6 Table — (XLSX) [file pone.0185185.s006.xlsx]

## Sheet: Hoja1
Source	Species	Ectotherm or regional endotherm	Mass (kg)	RMR (mg*O2*h–1) (5ºC)	RMR (mg*O2*h–1) (10ºC)	RMR (mg O2 h–1) (15ºC)	RMR (mg O2 h–1) (20ºC)	RMR (mg O2 h–1) (25ºC)
[92]	Stegostoma fasciatum	Ectotherm	36	1073.74	1628.41	2469.61	3745.35	5680.1
[27]	Cetorhinus maximus	Ectotherm	1000	35087	53212	80700	122388	185610
[94]	Sphyrna tiburo	Ectotherm	1.1	44.5598	67.5783	102.488	155.43	235.721
[94]	Sphyrna tiburo	Ectotherm	1.1	44.3338	67.2356	101.968	154.642	234.526
[94]	Sphyrna tiburo	Ectotherm	1.1	46.737	70.8802	107.495	163.025	247.239
[95]	Negaprion brevirostris	Ectotherm	1.39	63.1149	95.7185	145.164	220.153	333.878
[85]	Carcharhinus acronotus	Ectotherm	0.75	48.0087	72.8088	110.42	167.46	253.966
[85]	Carcharhinus acronotus	Ectotherm	0.85	57.0702	86.5513	131.262	199.068	301.902
[85]	Carcharhinus acronotus	Ectotherm	0.47	32.1724	48.7919	73.9965	112.221	170.192
[85]	Carcharhinus acronotus	Ectotherm	0.45	22.1302	33.5621	50.8994	77.1928	117.069
[85]	Carcharhinus acronotus	Ectotherm	0.81	57.9625	87.9045	133.314	202.18	306.622
[85]	Carcharhinus acronotus	Ectotherm	3.51	143.932	218.284	331.044	502.054	761.402
[85]	Carcharhinus acronotus	Ectotherm	1.56	95.8638	145.385	220.487	334.385	507.119
[85]	Carcharhinus acronotus	Ectotherm	0.63	35.342	53.5988	81.2867	123.277	186.959
[85]	Carcharhinus acronotus	Ectotherm	0.55	28.0904	42.6011	64.6078	97.9826	148.598
[85]	Carcharhinus acronotus	Ectotherm	0.45	24.8912	37.7493	57.2497	86.8234	131.674
[87]	Carcharhinus plumbeus	Ectotherm	3.17844	309.244	468.992	711.262	1078.68	1635.9
[96]	Squalus acanthias	Ectotherm	2	42.7279	64.8	98.2741	149.04	226.03
[97]	Dasyatis violacea	Ectotherm	5.8	248.919	377.504	572.514	868.26	1316.78
[97]	Dasyatis violacea	Ectotherm	8.2	336.169	509.826	773.19	1172.6	1778.34
[97]	Dasyatis violacea	Ectotherm	10.8	400.032	606.678	920.073	1395.36	2116.17
[97]	Dasyatis violacea	Ectotherm	10.7	380.99	577.8	876.277	1328.94	2015.44
[97]	Dasyatis violacea	Ectotherm	10.8	342.442	519.339	787.617	1194.48	1811.52
[97]	Dasyatis violacea	Ectotherm	14.6	704.442	1068.34	1620.22	2457.18	3726.5
[97]	Dasyatis violacea	Ectotherm	15.9	487.285	739.004	1120.76	1699.71	2577.74
[97]	Dasyatis violacea	Ectotherm	30	625.265	948.261	1438.11	2181	3307.65
[97]	Dasyatis violacea	Ectotherm	32.6	781.326	1184.94	1797.05	2725.36	4133.21
[98]	Carcharodon carcharias	Regional endotherm	28	3216.37	4877.87	7397.65	11219.1	17014.6
[98]	Carcharodon carcharias	Regional endotherm	30.6	2825.79	4285.52	6499.31	9856.7	14948.4
[98]	Carcharodon carcharias	Regional endotherm	25.2	2055.37	3117.12	4727.34	7169.37	10872.9
[98]	Carcharodon carcharias	Regional endotherm	22.6	2295.52	3481.34	5279.71	8007.07	12143.3
[98]	Carcharodon carcharias	Regional endotherm	36.2	4231.62	6417.57	9732.72	14760.4	22385.3
[44]	Isurus oxyrhinchus	Regional endotherm	3.9	479.303	726.899	1102.4	1671.87	2535.51
[86]	Carcharodon carcharias	Regional endotherm	428	130675	198179	300553	455812	691273
[86]	Isurus oxyrhinchus	Regional endotherm	4.4	464.902	705.058	1069.27	1621.63	2459.33
[86]	Isurus oxyrhinchus	Regional endotherm	4.6	575.289	872.469	1323.16	2006.68	3043.28
[86]	Isurus oxyrhinchus	Regional endotherm	5.3	529.252	802.65	1217.28	1846.09	2799.74
[86]	Isurus oxyrhinchus	Regional endotherm	5.9	843.997	1279.98	1941.19	2943.97	4464.74
[86]	Isurus oxyrhinchus	Regional endotherm	4.9	676.601	1026.12	1556.18	2360.07	3579.22
[86]	Isurus oxyrhinchus	Regional endotherm	4.9	594.064	900.942	1366.35	2072.17	3142.6
[86]	Isurus oxyrhinchus	Regional endotherm	7.1	634.359	962.053	1459.02	2212.72	3355.76
[86]	Isurus oxyrhinchus	Regional endotherm	8.2	538.883	817.256	1239.43	1879.69	2850.69
[86]	Isurus oxyrhinchus	Regional endotherm	9.5	541.481	821.196	1245.41	1888.75	2864.43
