# Supplementary material for: Regional endothermy as a trigger for gigantism in some extinct macropredatory sharks
Source: PLoS One. 2017 Sep 22;12(9):e0185185. doi: 10.1371/journal.pone.0185185 (PMC5609766; doi:10.1371/journal.pone.0185185)
Supplement: S7 Table — Data taken from Watanabe et al. [17]. (XLSX) [file pone.0185185.s007.xlsx]

## Sheet: Hoja1
Species	Ectotherm or regional endotherm	Body length (m)	Body mass (kg)	Speed (m*s-1)	Speed (BL*s-1)	Water temperature (ºC)
Lamna ditropis	Regional endotherm	2.15	155	1.09	0.506977	13
Carcharodon carcharias	Regional endotherm	3.6	428	2.25	0.625	15
Isurus oxyrinchus	Regional endotherm	1.1	16	0.61	0.557359	18
Cetorhinus maximus	Ectotherm	4	400	1.08	0.27	13
Notorynchus cepedianus	Ectotherm	2.13	50	0.48	0.225352	16
Mustelus antarcticus	Ectotherm	0.88	2.3	0.33	0.375	16
Somniosus microcephalus	Ectotherm	2.98	263	0.34	0.114094	2
Triakis semifasciata	Ectotherm	1.19	7.7	0.34	0.285714	18
Negaprion brevirostris	Ectotherm	1.71	27	0.63	0.368421	22
Carcharhinus plumbeus	Ectotherm	0.83	5.2	0.42	0.506024	22
Prionace glauca	Ectotherm	2.52	105	0.44	0.174603	22
Rhincodon typus	Ectotherm	6	2200	0.85	0.141667	25
Carcharhinus longimanus	Ectotherm	2.09	97	0.71	0.339713	25
Galeocerdo cuvier	Ectotherm	3.57	266	0.69	0.193277	26
Sphyrna lewini	Ectotherm	0.57	0.76	0.46	0.807018	26
Carcharhinus amblyrhynchos	Ectotherm	1.57	26.1	0.59	0.375796	28
Carcharhinus melanopterus	Ectotherm	1.2	11.9	0.52	0.433333	29
